# Supplementary material for: Genetic parameters and associated genomic regions for global immunocompetence and other health-related traits in pigs
Source: Sci Rep. 2020 Oct 28;10:18462. doi: 10.1038/s41598-020-75417-7 (PMC7595139; doi:10.1038/s41598-020-75417-7)
Supplement: Supplementary file 2 — Supplementary Table S1. [file 41598_2020_75417_MOESM2_ESM.xlsx]

## Sheet: CORR.PHEN
PHENOTYPIC CORRELATIONS
	IgAsal	IgA	IgM	IgG	HP	CRP	γδ T cells	NO	PHAGO_%	PHAGO_FITC	GRANU_PHAGO_%	MON_PHAGO_%	LYM_PHAGO_%	GRAN_PHAGO_FITC	MON_PHAGO_FITC	LYM_PHAGO_FITC	CORT	NLR	HCT	HB	ERY	MCV	MCH	MCHC	PLA	LEU	EOS	LYM	MON	NEU
IgAsal	1	0.137	0.1636	0.2209	0.1811	-0.0733	-0.2046	-0.1753	0.0638	-0.0921	0.0023	-0.0687	-0.0148	-0.1456	-0.0309	0.0459	-0.1606	0.1223	-0.0806	-0.0215	0.0327	-0.1411	-0.0633	0.1486	-0.1605	0.1212	-0.0066	0.0544	0.1961	0.1652
IgA	0.137	1	0.4852	0.5044	0.1326	0.0987	0.0022	-0.0301	0.0039	0.1134	0.0289	-0.102	-0.0174	0.056	0.0994	0.1118	0.0417	0.0871	-0.0235	-0.0317	0.081	-0.1311	-0.1333	-0.0239	-0.1082	0.1039	-0.0579	0.0593	0.0402	0.1335
IgM	0.1636	0.4852	1	0.7329	0.2934	0.0252	-0.1373	0.0076	0.0817	0.0137	0.0471	-0.1085	0.0113	-0.0691	0.0661	0.1728	0.0189	0.1104	-0.0664	-0.095	0.0379	-0.1323	-0.1611	-0.0819	-0.1156	0.2747	0.0464	0.2047	0.2714	0.2789
IgG	0.2209	0.5044	0.7329	1	0.2725	-0.0117	-0.1833	-0.0523	0.1589	0.0109	0.0801	-0.0301	0.0854	-0.0854	0.0905	0.1598	-0.0004	0.1949	-0.1449	-0.1918	-0.0066	-0.1777	-0.229	-0.137	-0.0894	0.2545	-0.0009	0.152	0.2473	0.3158
HP	0.1811	0.1326	0.2934	0.2725	1	0.2602	-0.1238	0.026	0.0645	0.0755	-0.0057	-0.0599	0.0949	0.0372	0.2235	0.2462	-0.0898	0.238	-0.3139	-0.3384	-0.081	-0.3014	-0.3228	-0.0906	-0.0032	0.3303	0.0248	0.1995	0.4011	0.3966
CRP	-0.0733	0.0987	0.0252	-0.0117	0.2602	1	0.1259	0.0948	0.0419	-0.0112	0.0883	0.237	0.2924	0.1468	0.0157	-0.2164	0.0331	0.007	-0.1162	-0.1147	-0.0604	-0.0734	-0.0708	-0.0053	0.0528	-0.1907	-0.2167	-0.1907	-0.1249	-0.1545
γδ T cells	-0.2046	0.0022	-0.1373	-0.1833	-0.1238	0.1259	1	0.1165	0.1001	-0.0369	-0.0196	0.1336	0.076	-0.0194	0.0202	-0.0573	0.1109	0.0288	0.0234	0.0263	-0.025	0.0645	0.0644	0.0092	0.1586	-0.1861	-0.0959	-0.1873	-0.2289	-0.126
NO	-0.1753	-0.0301	0.0076	-0.0523	0.026	0.0948	0.1165	1	0.0984	0.0445	0.1534	0.2263	0.1705	0.107	0.0719	-0.0267	0.0698	0.0094	0.0044	-0.0218	-0.0306	0.0438	0.0089	-0.0694	0.025	0.0455	-0.0805	0.0458	-0.0006	0.0476
PHAGO_%	0.0638	0.0039	0.0817	0.1589	0.0645	0.0419	0.1001	0.0984	1	0.1173	0.3981	0.5637	0.4594	-0.0612	0.1996	0.0755	-0.1049	0.6254	-0.1102	-0.1307	-0.1385	0.0314	0.0001	-0.0635	0.0006	-0.0271	-0.1093	-0.2881	-0.0407	0.3547
PHAGO_FITC	-0.0921	0.1134	0.0137	0.0109	0.0755	-0.0112	-0.0369	0.0445	0.1173	1	0.2488	0.0725	-0.2591	0.8507	0.7972	0.5165	0.3038	0.1562	0.0873	0.0978	0.237	-0.1837	-0.1551	0.0349	0.0678	0.3087	0.1428	0.2253	0.1235	0.3402
GRANU_PHAGO_%	0.0023	0.0289	0.0471	0.0801	-0.0057	0.0883	-0.0196	0.1534	0.3981	0.2488	1	0.4478	0.2544	0.2937	0.1879	-0.0546	-0.0355	0.1745	0.0685	0.0193	0.0297	0.0507	-0.0108	-0.1263	0.0308	0.0112	-0.2564	-0.0502	-0.0448	0.1245
MON_PHAGO_%	-0.0687	-0.102	-0.1085	-0.0301	-0.0599	0.237	0.1336	0.2263	0.5637	0.0725	0.4478	1	0.6891	0.292	0.2145	-0.1572	-0.1046	0.1708	0.0125	-0.0329	-0.0798	0.1156	0.0525	-0.1203	0.0611	-0.1673	-0.248	-0.2249	-0.1563	-0.0269
LYM_PHAGO_%	-0.0148	-0.0174	0.0113	0.0854	0.0949	0.2924	0.076	0.1705	0.4594	-0.2591	0.2544	0.6891	1	0.0415	-0.1888	-0.2594	-0.3043	0.0882	-0.2434	-0.303	-0.3355	0.1064	0.017	-0.1786	-0.0007	-0.258	-0.3191	-0.2695	-0.1739	-0.1437
GRAN_PHAGO_FITC	-0.1456	0.056	-0.0691	-0.0854	0.0372	0.1468	-0.0194	0.107	-0.0612	0.8507	0.2937	0.292	0.0415	1	0.6202	0.2695	0.2225	-0.1106	0.0471	0.0548	0.1521	-0.1294	-0.1093	0.0243	0.1277	0.1639	0.0149	0.2074	0.0096	0.0697
MON_PHAGO_FITC	-0.0309	0.0994	0.0661	0.0905	0.2235	0.0157	0.0202	0.0719	0.1996	0.7972	0.1879	0.2145	-0.1888	0.6202	1	0.6792	0.2998	0.2349	0.0854	0.0587	0.2286	-0.1756	-0.1935	-0.0647	0.0318	0.3207	0.0303	0.1975	0.2199	0.3919
LYM_PHAGO_FITC	0.0459	0.1118	0.1728	0.1598	0.2462	-0.2164	-0.0573	-0.0267	0.0755	0.5165	-0.0546	-0.1572	-0.2594	0.2695	0.6792	1	0.1887	0.0912	0.0148	-0.0104	0.1368	-0.1516	-0.172	-0.0663	-0.01	0.4075	0.0998	0.3488	0.3565	0.3824
CORT	-0.1606	0.0417	0.0189	-0.0004	-0.0898		0.1109	0.0698	-0.1049	0.3038	-0.0355	-0.1046	-0.3043	0.2225	0.2998	0.1887	1	-0.0655	0.1265	0.1133	0.1287	0.0018	-0.0098	-0.0253	0.1956	0.0837	0.0294	0.0975	0.0004	0.0207
NLR	0.1223	0.0871	0.1104	0.1949	0.238	0.007	0.0288	0.0094	0.6254	0.1562	0.1745	0.1708	0.0882	-0.1106	0.2349	0.0912	-0.0655	1	-0.1588	-0.1738	-0.1574	-0.0072	-0.0311	-0.0527	-0.1254	0.0503	-0.027	-0.3902	0.0363	0.6267
HCT	-0.0806	-0.0235	-0.0664	-0.1449	-0.3139	-0.1162	0.0234	0.0044	-0.1102	0.0873	0.0685	0.0125	-0.2434	0.0471	0.0854	0.0148	0.1265	-0.1588	1	0.9283	0.6878	0.4242	0.344	-0.1122	-0.1036	0.0934	0.104	0.152	0.055	-0.0233
HB	-0.0215	-0.0317	-0.095	-0.1918	-0.3384	-0.1147	0.0263	-0.0218	-0.1307	0.0978	0.0193	-0.0329	-0.303	0.0548	0.0587	-0.0104	0.1133	-0.1738	0.9283	1	0.653	0.3757	0.4729	0.2653	-0.0719	0.0547	0.0959	0.1229	0.0067	-0.0623
ERY	0.0327	0.081	0.0379	-0.0066	-0.081	-0.0604	-0.025	-0.0306	-0.1385	0.237	0.0297	-0.0798	-0.3355	0.1521	0.2286	0.1368	0.1287	-0.1574	0.6878	0.653	1	-0.3656	-0.3585	-0.0387	0.0207	0.1707	0.1357	0.2267	0.0604	0.0412
MCV	-0.1411	-0.1311	-0.1323	-0.1777	-0.3014	-0.0734	0.0645	0.0438	0.0314	-0.1837	0.0507	0.1156	0.1064	-0.1294	-0.1756	-0.1516	0.0018	-0.0072	0.4242	0.3757	-0.3656	1	0.8884	-0.0956	-0.1583	-0.0931	-0.0372	-0.0878	-0.0048	-0.0812
MCH	-0.0633	-0.1333	-0.1611	-0.229	-0.3228	-0.0708	0.0644	0.0089	0.0001	-0.1551	-0.0108	0.0525	0.017	-0.1093	-0.1935	-0.172	-0.0098	-0.0311	0.344	0.4729	-0.3585	0.8884	1	0.3721	-0.113	-0.1313	-0.0396	-0.1123	-0.0622	-0.1249
MCHC	0.1486	-0.0239	-0.0819	-0.137	-0.0906	-0.0053	0.0092	-0.0694	-0.0635	0.0349	-0.1263	-0.1203	-0.1786	0.0243	-0.0647	-0.0663	-0.0253	-0.0527	-0.1122	0.2653	-0.0387	-0.0956	0.3721	1	0.0766	-0.0963	-0.0122	-0.066	-0.1261	-0.1063
PLA	-0.1605	-0.1082	-0.1156	-0.0894	-0.0032	0.0528	0.1586	0.025	0.0006	0.0678	0.0308	0.0611	-0.0007	0.1277	0.0318	-0.01	0.1956	-0.1254	-0.1036	-0.0719	0.0207	-0.1583	-0.113	0.0766	1	0.0004	-0.0563	0.0613	-0.0998	-0.0681
LEU	0.1212	0.1039	0.2747	0.2545	0.3303	-0.1907	-0.1861	0.0455	-0.0271	0.3087	0.0112	-0.1673	-0.258	0.1639	0.3207	0.4075	0.0837	0.0503	0.0934	0.0547	0.1707	-0.0931	-0.1313	-0.0963	0.0004	1	0.5721	0.8958	0.8366	0.8063
EOS	-0.0066	-0.0579	0.0464	-0.0009	0.0248	-0.2167	-0.0959	-0.0805	-0.1093	0.1428	-0.2564	-0.248	-0.3191	0.0149	0.0303	0.0998	0.0294	-0.027	0.104	0.0959	0.1357	-0.0372	-0.0396	-0.0122	-0.0563	0.5721	1	0.5185	0.4735	0.4136
LYM	0.0544	0.0593	0.2047	0.152	0.1995	-0.1907	-0.1873	0.0458	-0.2881	0.2253	-0.0502	-0.2249	-0.2695	0.2074	0.1975	0.3488	0.0975	-0.3902	0.152	0.1229	0.2267	-0.0878	-0.1123	-0.066	0.0613	0.8958	0.5185	1	0.7418	0.473
MON	0.1961	0.0402	0.2714	0.2473	0.4011	-0.1249	-0.2289	-0.0006	-0.0407	0.1235	-0.0448	-0.1563	-0.1739	0.0096	0.2199	0.3565	0.0004	0.0363	0.055	0.0067	0.0604	-0.0048	-0.0622	-0.1261	-0.0998	0.8366	0.4735	0.7418	1	0.6643
NEU	0.1652	0.1335	0.2789	0.3158	0.3966	-0.1545	-0.126	0.0476	0.3547	0.3402	0.1245	-0.0269	-0.1437	0.0697	0.3919	0.3824	0.0207	0.6267	-0.0233	-0.0623	0.0412	-0.0812	-0.1249	-0.1063	-0.0681	0.8063	0.4136	0.473	0.6643	1
P-VALUE OF PHENOTYPIC CORRELATIONS
	IgAsal	IgA	IgM	IgG	HP	CRP	γδ T cells	NO	PHAGO_%	PHAGO_FITC	GRANU_PHAGO_%	MON_PHAGO_%	LYM_PHAGO_%	GRAN_PHAGO_FITC	MON_PHAGO_FITC	LYM_PHAGO_FITC	CORT	NLR	HCT	HB	ERY	MCV	MCH	MCHC	PLA	LEU	EOS	LYM	MON	NEU
IgAsal		0.0123	0.0028	<.0001	0.0009	0.1818	0.0002	0.0013	0.2459	0.0935	0.9663	0.2109	0.7874	0.0078	0.5737	0.4033	0.0033	0.0256	0.1422	0.696	0.5525	0.01	0.2491	0.0066	0.0033	0.0269	0.9051	0.3219	0.0003	0.0025
IgA	0.0123		<.0001	<.0001	0.0154	0.072	0.9687	0.5844	0.943	0.0387	0.5986	0.063	0.7512	0.3083	0.07	0.0414	0.4485	0.1125	0.6693	0.564	0.1401	0.0167	0.0149	0.6645	0.0485	0.0583	0.2924	0.2807	0.4651	0.0147
IgM	0.0028	<.0001		<.0001	<.0001	0.6464	0.0122	0.8906	0.1367	0.8036	0.3912	0.0479	0.8376	0.2083	0.2287	0.0016	0.731	0.0441	0.2271	0.0834	0.4912	0.0157	0.0032	0.1361	0.035	<.0001	0.3991	0.0002	<.0001	<.0001
IgG	<.0001	<.0001	<.0001		<.0001	0.8311	0.0008	0.3413	0.0036	0.8423	0.1448	0.5842	0.12	0.1198	0.0992	0.0034	0.9946	0.0003	0.0081	0.0004	0.9039	0.0011	<.0001	0.0123	0.1033	<.0001	0.9872	0.0055	<.0001	<.0001
HP	0.0009	0.0154	<.0001	<.0001		<.0001	0.0238	0.6368	0.2404	0.1691	0.9171	0.2754	0.0839	0.4985	<.0001	<.0001	0.102	<.0001	<.0001	<.0001	0.1403	<.0001	<.0001	0.0987	0.9539	<.0001	0.652	0.0002	<.0001	<.0001
CRP	0.1818	0.072	0.6464	0.8311	<.0001		0.0215	0.084	0.4456	0.8383	0.1075	<.0001	<.0001	0.0073	0.7754	<.0001	0.5471	0.8982	0.0341	0.0364	0.272	0.1813	0.1978	0.923	0.3366	0.0005	<.0001	0.0005	0.0226	0.0047
γδ T cells	0.0002	0.9687	0.0122	0.0008	0.0238	0.0215		0.0336	0.0681	0.5023	0.7216	0.0147	0.1664	0.7246	0.7136	0.2968	0.0431	0.6001	0.671	0.6325	0.649	0.2404	0.2412	0.8672	0.0037	0.0006	0.0804	0.0006	<.0001	0.0215
NO	0.0013	0.5844	0.8906	0.3413	0.6368	0.084	0.0336		0.0731	0.4182	0.005	<.0001	0.0018	0.051	0.1905	0.6279	0.204	0.865	0.9367	0.6918	0.5785	0.4259	0.8709	0.2066	0.6488	0.4081	0.1428	0.405	0.9918	0.3867
PHAGO_%	0.2459	0.943	0.1367	0.0036	0.2404	0.4456	0.0681	0.0731		0.0324	<.0001	<.0001	<.0001	0.2651	0.0002	0.1694	0.0557	<.0001	0.0445	0.017	0.0114	0.5679	0.9982	0.2476	0.9911	0.6216	0.0462	<.0001	0.4596	<.0001
PHAGO_FITC	0.0935	0.0387	0.8036	0.8423	0.1691	0.8383	0.5023	0.4182	0.0324		<.0001	0.1868	<.0001	<.0001	<.0001	<.0001	<.0001	0.0043	0.1118	0.0746	<.0001	0.0008	0.0046	0.5255	0.2172	<.0001	0.0091	<.0001	0.0242	<.0001
GRANU_PHAGO_%	0.9663	0.5986	0.3912	0.1448	0.9171	0.1075	0.7216	0.005	<.0001	<.0001		<.0001	<.0001	<.0001	0.0006	0.3207	0.518	0.0014	0.2124	0.7262	0.5889	0.3559	0.8442	0.0212	0.5755	0.8392	<.0001	0.361	0.4148	0.0231
MON_PHAGO_%	0.2109	0.063	0.0479	0.5842	0.2754	<.0001	0.0147	<.0001	<.0001	0.1868	<.0001		<.0001	<.0001	<.0001	0.004	0.0565	0.0018	0.8202	0.5494	0.1463	0.035	0.3396	0.0281	0.2666	0.0022	<.0001	<.0001	0.0042	0.6251
LYM_PHAGO_%	0.7874	0.7512	0.8376	0.12	0.0839	<.0001	0.1664	0.0018	<.0001	<.0001	<.0001	<.0001		0.4508	0.0005	<.0001	<.0001	0.1083	<.0001	<.0001	<.0001	0.0524	0.7577	0.0011	0.99	<.0001	<.0001	<.0001	0.0014	0.0086
GRAN_PHAGO_FITC	0.0078	0.3083	0.2083	0.1198	0.4985	0.0073	0.7246	0.051	0.2651	<.0001	<.0001	<.0001	0.4508		<.0001	<.0001	<.0001	0.0437	0.3919	0.3184	0.0054	0.0182	0.0463	0.6591	0.0198	0.0027	0.7861	0.0001	0.862	0.2046
MON_PHAGO_FITC	0.5737	0.07	0.2287	0.0992	<.0001	0.7754	0.7136	0.1905	0.0002	<.0001	0.0006	<.0001	0.0005	<.0001		<.0001	<.0001	<.0001	0.1198	0.2852	<.0001	0.0013	0.0004	0.2391	0.563	<.0001	0.582	0.0003	<.0001	<.0001
LYM_PHAGO_FITC	0.4033	0.0414	0.0016	0.0034	<.0001	<.0001	0.2968	0.6279	0.1694	<.0001	0.3207	0.004	<.0001	<.0001	<.0001		0.0005	0.0968	0.7875	0.8496	0.0125	0.0056	0.0016	0.2275	0.8564	<.0001	0.069	<.0001	<.0001	<.0001
CORT	0.0033	0.4485	0.731	0.9946	0.102	0.5471	0.0431	0.204	0.0557	<.0001	0.518	0.0565	<.0001	<.0001	<.0001	0.0005		0.2335	0.0209	0.0388	0.0188	0.9735	0.858	0.6461	0.0003	0.1276	0.593	0.0756	0.9937	0.7065
NLR	0.0256	0.1125	0.0441	0.0003	<.0001	0.8982	0.6001	0.865	<.0001	0.0043	0.0014	0.0018	0.1083	0.0437	<.0001	0.0968	0.2335		0.0037	0.0015	0.004	0.896	0.5711	0.3373	0.0221	0.3598	0.624	<.0001	0.5092	<.0001
HCT	0.1422	0.6693	0.2271	0.0081	<.0001	0.0341	0.671	0.9367	0.0445	0.1118	0.2124	0.8202	<.0001	0.3919	0.1198	0.7875	0.0209	0.0037		<.0001	<.0001	<.0001	<.0001	0.0407	0.059	0.0889	0.0581	0.0054	0.3174	0.6723
HB	0.696	0.564	0.0834	0.0004	<.0001	0.0364	0.6325	0.6918	0.017	0.0746	0.7262	0.5494	<.0001	0.3184	0.2852	0.8496	0.0388	0.0015	<.0001		<.0001	<.0001	<.0001	<.0001	0.1907	0.3199	0.0806	0.0249	0.903	0.257
ERY	0.5525	0.1401	0.4912	0.9039	0.1403	0.272	0.649	0.5785	0.0114	<.0001	0.5889	0.1463	<.0001	0.0054	<.0001	0.0125	0.0188	0.004	<.0001	<.0001		<.0001	<.0001	0.4818	0.7061	0.0018	0.0132	<.0001	0.2718	0.4537
MCV	0.01	0.0167	0.0157	0.0011	<.0001	0.1813	0.2404	0.4259	0.5679	0.0008	0.3559	0.035	0.0524	0.0182	0.0013	0.0056	0.9735	0.896	<.0001	<.0001	<.0001		<.0001	0.0815	0.0038	0.0897	0.4992	0.1097	0.9301	0.1392
MCH	0.2491	0.0149	0.0032	<.0001	<.0001	0.1978	0.2412	0.8709	0.9982	0.0046	0.8442	0.3396	0.7577	0.0463	0.0004	0.0016	0.858	0.5711	<.0001	<.0001	<.0001	<.0001		<.0001	0.0394	0.0165	0.4714	0.0405	0.258	0.0227
MCHC	0.0066	0.6645	0.1361	0.0123	0.0987	0.923	0.8672	0.2066	0.2476	0.5255	0.0212	0.0281	0.0011	0.6591	0.2391	0.2275	0.6461	0.3373	0.0407	<.0001	0.4818	0.0815	<.0001		0.1633	0.0793	0.8242	0.2298	0.0214	0.0526
PLA	0.0033	0.0485	0.035	0.1033	0.9539	0.3366	0.0037	0.6488	0.9911	0.2172	0.5755	0.2666	0.99	0.0198	0.563	0.8564	0.0003	0.0221	0.059	0.1907	0.7061	0.0038	0.0394	0.1633		0.9937	0.3053	0.2648	0.069	0.2154
LEU	0.0269	0.0583	<.0001	<.0001	<.0001	0.0005	0.0006	0.4081	0.6216	<.0001	0.8392	0.0022	<.0001	0.0027	<.0001	<.0001	0.1276	0.3598	0.0889	0.3199	0.0018	0.0897	0.0165	0.0793	0.9937		<.0001	<.0001	<.0001	<.0001
EOS	0.9051	0.2924	0.3991	0.9872	0.652	<.0001	0.0804	0.1428	0.0462	0.0091	<.0001	<.0001	<.0001	0.7861	0.582	0.069	0.593	0.624	0.0581	0.0806	0.0132	0.4992	0.4714	0.8242	0.3053	<.0001		<.0001	<.0001	<.0001
LYM	0.3219	0.2807	0.0002	0.0055	0.0002	0.0005	0.0006	0.405	<.0001	<.0001	0.361	<.0001	<.0001	0.0001	0.0003	<.0001	0.0756	<.0001	0.0054	0.0249	<.0001	0.1097	0.0405	0.2298	0.2648	<.0001	<.0001		<.0001	<.0001
MON	0.0003	0.4651	<.0001	<.0001	<.0001	0.0226	<.0001	0.9918	0.4596	0.0242	0.4148	0.0042	0.0014	0.862	<.0001	<.0001	0.9937	0.5092	0.3174	0.903	0.2718	0.9301	0.258	0.0214	0.069	<.0001	<.0001	<.0001		<.0001
NEU	0.0025	0.0147	<.0001	<.0001	<.0001	0.0047	0.0215	0.3867	<.0001	<.0001	0.0231	0.6251	0.0086	0.2046	<.0001	<.0001	0.7065	<.0001	0.6723	0.257	0.4537	0.1392	0.0227	0.0526	0.2154	<.0001	<.0001	<.0001	<.0001
