# Supplementary material for: Genetic parameters and associated genomic regions for global immunocompetence and other health-related traits in pigs
Source: Sci Rep. 2020 Oct 28;10:18462. doi: 10.1038/s41598-020-75417-7 (PMC7595139; doi:10.1038/s41598-020-75417-7)
Supplement: Supplementary file 3 — Supplementary Table S2. [file 41598_2020_75417_MOESM3_ESM.xlsx]

## Sheet: GEN.CORR
ESTIMATED GENETIC CORRELATIONS
	IgAsal	IgA	IgM	IgG	HP	CRP	γδ T cells	NO	PHAGO_%	PHAGO_FITC	GRANU_PHAGO_%	MON_PHAGO_%	LYM_PHAGO_%	GRAN_PHAGO_FITC	MON_PHAGO_FITC	LYM_PHAGO_FITC	CORT	NLR	HCT	HB	ERY	MCV	MCH	MCHC	PLA	LEU	EOS	LYM	MON	NEU
IgAsal	1	0.084418	0.14032	0.43125	-0.10488	0.35518	-0.52956	-0.5673	-0.28433	-0.16657	0.15968	0.011116	-0.22005	-0.028638	-0.34452	-0.077126	-0.27965	0.016587	-0.30499	-0.072092	-0.049977	-0.28393	0.018872	0.53636	-0.13592	-0.44318	-0.050099	-0.48078	0.18954	-0.18045
IgA	0.084418	1	0.13597	0.14576	0.07784	0.16539	-0.11231	-0.17706	-0.19146	0.12549	-0.40939	-0.015062	0.02754	0.11306	-0.052236	0.081122	-0.18953	-0.016863	0.14882	0.218	0.3044	-0.29536	-0.18006	0.19716	0.30637	-0.20525	-0.16454	-0.1707	-0.21728	-0.17512
IgM	0.14032	0.13597	1	0.66234	0.10515	-0.13788	0.13049	0.17339	0.43979	-0.10933	-0.12898	0.076013	0.062954	-0.52047	-0.36611	-0.08624	0.23377	0.14192	0.026879	-0.039082	0.17134	-0.20839	-0.29682	-0.10316	0.35932	-0.27185	-0.15682	-0.38643	-0.32743	-0.066733
IgG	0.43125	0.14576	0.66234	1	0.09959	-0.35253	-0.049736	-0.0048409	0.60733	-0.048862	0.27128	0.48221	0.43697	-0.42782	0.074843	0.42126	-0.10152	0.28853	-0.28237	-0.36464	0.014231	-0.34363	-0.43066	-0.14034	0.38508	0.051662	-0.18166	-0.16549	0.0882	0.23856
HP	-0.10488	0.07784	0.10515	0.09959	1	0.41821	0.34719	0.85127	-0.19327	-0.1638	-0.10235	-0.4189	0.47644	-0.022418	-0.17153	0.28492	-0.14038	0.46727	-0.40044	-0.46697	-0.28633	-0.017242	-0.15683	-0.21797	0.006915	-0.40293	-0.30703	-0.58882	0.26487	0.030986
CRP	0.35518	0.16539	-0.13788	-0.35253	0.41821	1	0.30626	0.70193	-0.38029	-0.071887	-0.038899	-0.4	0.44634	0.12661	-0.36098	0.32787	-0.59378	-0.2108	-0.40638	-0.25482	-0.11886	-0.41992	-0.19144	0.42493	-0.39088	-0.99106	-0.28864	-0.95073	-0.51846	-0.64581
γδ T cells	-0.52956	-0.11231	0.13049	-0.049736	0.34719	0.30626	1	0.13188	-0.22559	-0.44298	0.14243	0.079214	-0.16369	-0.21203	-0.2173	-0.064606	-0.49813	0.074698	0.10141	0.13555	-0.026553	0.21687	0.22994	0.13273	0.22382	0.021827	0.016647	-0.011462	0.15813	0.096431
NO	-0.5673	-0.17706	0.17339	-0.0048409	0.85127	0.70193	0.13188	1	-0.46527	-0.027531	-0.42845	-0.13901	-0.23316	0.070081	-0.1051	0.60308	0.0092392	0.23991	0.051042	0.030734	-0.078285	0.15057	0.11706	-0.042792	-0.148	-0.17646	-0.075816	-0.25612	0.66229	0.0095555
PHAGO_%	0.10295	-0.19146	0.43979	0.60733	-0.19327	-0.38029	-0.22559	-0.46527	1	0.097325	0.3995	0.70727	0.35208	-0.29887	0.98748	0.55695	0.31251	0.76168	0.021707	-0.038393	0.061377	0.096653	0.022057	-0.20064	0.28214	0.042515	-0.10121	-0.61203	-0.18907	0.47822
PHAGO_FITC	-0.014145	0.12549	-0.10933	-0.048862	-0.1638	-0.071887	-0.44298	-0.027531	0.097325	1	0.35961	-0.11868	-0.090358	0.81992	0.53121	0.1203	0.3203	0.48598	-0.24628	-0.22727	-0.17501	0.12736	0.090647	-0.31933	-0.28368	0.47501	0.28655	0.0092977	0.26336	0.57098
GRANU_PHAGO_%	0.47959	-0.40939	-0.12898	0.27128	-0.10235	-0.038899	0.14243	-0.42845	0.3995	0.35961	1	0.75107	0.70527	0.6078	0.43486	0.65079	0.36665	-0.0022295	0.076925	0.018732	-0.22843	0.52688	0.40595	-0.3522	-0.0078217	-0.0074647	-0.6584	-0.084785	-0.18716	0.092516
MON_PHAGO_%	0.33442	-0.015062	0.076013	0.48221	-0.4189	-0.4	0.079214	-0.13901	0.70727	-0.11868	0.75107	1	0.58635	-0.14084	0.35156	0.77643	0.014315	0.28259	0.44961	0.30204	0.2461	0.2742	0.08178	-0.38885	0.38342	-0.20399	-0.14713	-0.43084	-0.055851	-0.028502
LYM_PHAGO_%	0.037773	0.02754	0.062954	0.43697	0.47644	0.44634	-0.16369	-0.23316	0.35208	-0.090358	0.70527	0.58635	1	0.13459	0.84191	0.86562	-0.089239	0.076861	-0.12643	-0.17567	0.033241	-0.13103	-0.18825	-0.30951	0.060397	-0.46615	-0.48463	-0.6106	-0.083523	-0.21734
GRAN_PHAGO_FITC	-0.085427	0.11306	-0.52047	-0.42782	-0.022418	0.12661	-0.21203	0.070081	-0.29887	0.81992	0.6078	-0.14084	0.13459	1	0.53479	0.37994	-0.029378	-0.1563	-0.14096	-0.13261	-0.17434	0.151	0.1605	-0.21904	-0.24415	0.27386	0.21167	0.31724	0.35704	0.051649
MON_PHAGO_FITC	0.1545	-0.052236	-0.36611	0.074843	-0.17153	-0.36098	-0.2173	-0.1051	0.98748	0.53121	0.43486	0.35156	0.84191	0.53479	1	0.22143	0.16919	0.79763	0.077747	-0.25848	0.027616	0.28984	-0.083892	-0.79693	-0.17873	0.22045	0.60335	-0.53435	0.19779	0.61078
LYM_PHAGO_FITC	0.15576	0.081122	-0.08624	0.42126	0.28492	0.32787	-0.064606	0.60308	0.55695	0.1203	0.65079	0.77643	0.86562	0.37994	0.22143	1	0.041596	0.24837	0.19679	0.057844	-0.049524	0.46597	0.19147	-0.51358	-0.092643	-0.25004	-0.36671	-0.66596	0.067902	0.040931
CORT	-0.27965	-0.18953	0.23377	-0.10152	-0.14038	-0.59378	-0.49813	0.0092392	0.31251	0.3203	0.36665	0.014315	-0.089239	-0.029378	0.16919	0.041596	1	-0.091244	-0.022659	-0.13687	-0.074923	0.10986	0.00023944	-0.24372	0.50768	0.28636	-0.29083	0.31988	-0.42579	0.03803
NLR	0.016587	-0.016863	0.14192	0.28853	0.46727	-0.2108	0.074698	0.23991	0.76168	0.48598	-0.0022295	0.28259	0.076861	-0.1563	0.79763	0.24837	-0.091244	1	-0.059723	-0.20202	-0.1387	0.21056	0.032521	-0.3193	0.066528	0.41114	-0.0082857	-0.51896	0.55105	0.89841
HCT	-0.30499	0.14882	0.026879	-0.28237	-0.40044	-0.40638	0.10141	0.051042	0.021707	-0.24628	0.076925	0.44961	-0.12643	-0.14096	0.077747	0.19679	-0.022659	-0.059723	1	0.85793	0.69212	0.16188	0.07433	-0.18108	-0.20858	0.28285	0.075064	0.44737	0.51158	0.16661
HB	-0.072092	0.218	-0.039082	-0.36464	-0.46697	-0.25482	0.13555	0.030734	-0.038393	-0.22727	0.018732	0.30204	-0.17567	-0.13261	-0.25848	0.057844	-0.13687	-0.20202	0.85793	1	0.70714	-0.020549	0.24181	0.34929	-0.030604	-0.084785	-0.069325	0.16005	0.34244	-0.13943
ERY	-0.049977	0.3044	0.17134	0.014231	-0.28633	-0.11886	-0.026553	-0.078285	0.061377	-0.17501	-0.22843	0.2461	0.033241	-0.17434	0.027616	-0.049524	-0.074923	-0.1387	0.69212	0.70714	1	-0.98491	-0.51486	0.15718	-0.65245	-0.080386	-0.073238	0.0325	0.06693	-0.16933
MCV	-0.28393	-0.29536	-0.20839	-0.34363	-0.017242	-0.41992	0.21687	0.15057	0.096653	0.12736	0.52688	0.2742	-0.13103	0.151	0.28984	0.46597	0.10986	0.21056	0.16188	-0.020549	-0.98491	1	0.80722	-0.43714	0.88296	0.59345	0.26516	0.46523	0.51434	0.5241
MCH	0.018872	-0.18006	-0.29682	-0.43066	-0.15683	-0.19144	0.22994	0.11706	0.022057	0.090647	0.40595	0.08178	-0.18825	0.1605	-0.083892	0.19147	0.00023944	0.032521	0.07433	0.24181	-0.51486	0.80722	1	0.17856	0.93859	0.14402	0.046846	0.10353	0.24523	0.15336
MCHC	0.53636	0.19716	-0.10316	-0.14034	-0.21797	0.42493	0.13273	-0.042792	-0.20064	-0.31933	-0.3522	-0.38885	-0.30951	-0.21904	-0.79693	-0.51358	-0.24372	-0.3193	-0.18108	0.34929	0.15718	-0.43714	0.17856	1	0.37938	-0.77443	-0.34103	-0.64457	-0.48746	-0.62721
PLA	-0.13592	0.30637	0.35932	0.38508	0.006915	-0.39088	0.22382	-0.148	0.28214	-0.28368	-0.0078217	0.38342	0.060397	-0.24415	-0.17873	-0.092643	0.50768	0.066528	-0.20858	-0.030604	-0.65245	0.88296	0.93859	0.37938	1	-0.2271	-0.44144	-0.3136	-0.019666	-0.11909
LEU	-0.44318	-0.20525	-0.27185	0.051662	-0.40293	-0.99106	0.021827	-0.17646	0.042515	0.47501	-0.0074647	-0.20399	-0.46615	0.27386	0.22045	-0.25004	0.28636	0.41114	0.28285	-0.084785	-0.080386	0.59345	0.14402	-0.77443	-0.2271	1	0.73581	0.91712	0.71858	0.73778
EOS	-0.050099	-0.16454	-0.15682	-0.18166	-0.30703	-0.28864	0.016647	-0.075816	-0.10121	0.28655	-0.6584	-0.14713	-0.48463	0.21167	0.60335	-0.36671	-0.29083	-0.0082857	0.075064	-0.069325	-0.073238	0.26516	0.046846	-0.34103	-0.44144	0.73581	1	0.61151	0.42889	0.34256
LYM	-0.48078	-0.1707	-0.38643	-0.16549	-0.58882	-0.95073	-0.011462	-0.25612	-0.61203	0.0092977	-0.084785	-0.43084	-0.6106	0.31724	-0.53435	-0.66596	0.31988	-0.51896	0.44737	0.16005	0.0325	0.46523	0.10353	-0.64457	-0.3136	0.91712	0.61151	1	0.34218	0.032985
MON	0.18954	-0.21728	-0.32743	0.0882	0.26487	-0.51846	0.15813	0.66229	-0.18907	0.26336	-0.18716	-0.055851	-0.083523	0.35704	0.19779	0.067902	-0.42579	0.55105	0.51158	0.34244	0.06693	0.51434	0.24523	-0.48746	-0.019666	0.71858	0.42889	0.34218	1	0.79208
NEU	-0.18045	-0.17512	-0.066733	0.23856	0.030986	-0.64581	0.096431	0.0095555	0.47822	0.57098	0.092516	-0.028502	-0.21734	0.051649	0.61078	0.040931	0.03803	0.89841	0.16661	-0.13943	-0.16933	0.5241	0.15336	-0.62721	-0.11909	0.73778	0.34256	0.032985	0.79208	1
SE OF THE ESTIMATED GENETIC CORRELATIONS
	IgAsal	IgA	IgM	IgG	HP	CRP	γδ T cells	NO	PHAGO_%	PHAGO_FITC	GRANU_PHAGO_%	MON_PHAGO_%	LYM_PHAGO_%	GRAN_PHAGO_FITC	MON_PHAGO_FITC	LYM_PHAGO_FITC	CORT	NLR	HCT	HB	ERY	MCV	MCH	MCHC	PLA	LEU	EOS	LYM	MON	NEU
IgAsal		0.28709	0.26219	0.27709	0.39451	0.73636	0.32947	0.60346	0.34746	0.58366	0.60449	0.43259	0.33053	0.41119	0.70857	0.45583	0.35528	0.30487	0.35072	0.38896	0.28181	0.30178	0.34476	0.21967	0.32156	0.62983	0.31132	0.45456	0.67042	0.77914
IgA	0.28709		0.15145	0.19424	0.29877	0.34827	0.21533	0.3426	0.2892	0.29475	0.53574	0.38906	0.24934	0.27799	0.65352	0.28163	0.25869	0.21149	0.26675	0.26914	0.19256	0.22599	0.24724	0.19933	0.19623	0.35006	0.21215	0.33576	0.63918	0.21276
IgM	0.26219	0.15145		0.1175	0.28247	0.35631	0.21187	0.34047	0.25126	0.33027	0.42719	0.31325	0.30469	0.30648	0.58658	0.32119	0.2416	0.20954	0.27335	0.25921	0.20384	0.21876	0.27024	0.20218	0.21435	0.36131	0.21213	0.32639	0.60907	0.20582
IgG	0.27709	0.19424	0.1175		0.2875	0.42571	0.22558	0.38674	0.1989	0.35719	0.45514	0.24994	0.22898	0.29993	0.51426	0.26356	0.25498	0.20634	0.27899	0.30037	0.20469	0.21324	0.23706	0.21022	0.20925	0.32991	0.22415	0.37289	0.55784	0.2176
HP	0.39451	0.29877	0.28247	0.2875		0.60925	0.55368	0.26642	0.38139	0.45895	0.609	0.44413	0.36676	0.39862	0.84618	0.80364	0.41865	0.28884	0.40289	0.30593	0.29166	0.36665	0.37645	0.2876	0.33972	0.46024	0.30364	0.73872	0.92387	0.30731
CRP	0.73636	0.34827	0.35631	0.42571	0.60925		0.58941	0.57343	0.44362	0.55849	0.77148	0.41932	0.40362	0.47105	1.0737	0.68203	0.62967	0.36268	0.41136	0.48294	0.35185	0.37292	0.42207	0.36392	0.68384	0.51464	0.40669	0.5942	0.99872	0.34505
γδ T cells	0.32947	0.21533	0.21187	0.22558	0.55368	0.58941		0.43404	0.34032	0.35455	0.48021	0.29792	0.28396	0.42063	0.5612	0.33478	0.25708	0.24312	0.30763	0.27367	0.22216	0.23577	0.24635	0.22509	0.23855	0.39578	0.2436	0.42552	0.57511	0.23699
NO	0.60346	0.3426	0.34047	0.38674	0.26642	0.57343	0.43404		0.62898	0.55287	1.2374	0.69961	0.51766	0.4639	1.0353	0.40637	0.46867	0.40883	0.64317	0.53418	0.35523	0.4371	0.64639	0.4089	0.4231	0.72903	0.39953	0.5637	2.0799	0.43878
PHAGO_%	0.58306	0.2892	0.25126	0.1989	0.38139	0.44362	0.34032	0.62898		0.70742	0.5663	0.3108	0.30649	0.32241	0.28117	0.38522	0.45524	0.13808	0.38259	0.49453	0.25963	0.31351	0.33283	0.28479	0.31706	0.71577	0.31854	0.42951	0.74119	0.25576
PHAGO_FITC	0.58076	0.29475	0.33027	0.35719	0.45895	0.55849	0.35455	0.55287	0.70742		0.67949	0.4693	0.56148	0.050508	0.018293	0.09968	0.348	0.26617	0.67377	0.4128	0.32904	0.35158	0.38962	0.29792	0.32606	0.68769	0.33472	0.58342	1.0498	0.30469
GRANU_PHAGO_%	2.7583	0.53574	0.42719	0.45514	0.609	0.77148	0.48021	1.2374	0.5663	0.67949		0.41485	1.0106	0.46658	0.8999	0.51593	0.56545	0.47453	0.78868	0.59121	0.54035	0.42475	0.5543	0.36457	0.5617	0.78142	0.53375	0.75203	1.032	0.46921
MON_PHAGO_%	0.62949	0.38906	0.31325	0.24994	0.44413	0.41932	0.29792	0.69961	0.3108	0.4693	0.41485		0.32997	0.39614	0.78548	0.35148	0.41747	0.27878	0.33671	0.32645	0.24984	0.31211	0.35066	0.28446	0.341	0.57355	0.31902	0.54037	1.0047	0.3051
LYM_PHAGO_%	0.90018	0.24934	0.30469	0.22898	0.36676	0.40362	0.28396	0.51766	0.30649	0.56148	1.0106	0.32997		0.35711	1.0269	0.24998	0.33843	0.28759	0.36013	0.31558	0.24181	0.2791	0.28217	0.23913	0.27731	0.44853	0.24044	0.49346	0.80545	0.26769
GRAN_PHAGO_FITC	0.62705	0.27799	0.30648	0.29993	0.39862	0.47105	0.42063	0.4639	0.32241	0.050508	0.46658	0.39614	0.35711		0.71519	0.10769	0.41789	0.29737	0.39237	0.35953	0.27044	0.31664	0.39439	0.2667	0.28625	0.41292	0.2787	0.47486	0.72603	0.28319
MON_PHAGO_FITC	1.202	0.65352	0.58658	0.51426	0.84618	1.0737	0.5612	1.0353	0.28117	0.018293	0.8999	0.78548	1.0269	0.71519		0.030158	0.61592	0.48581	0.76227	0.77031	0.60563	0.69962	0.84298	0.65922	0.65604	1.4626	0.7761	1.4251	1.9699	0.83232
LYM_PHAGO_FITC	0.60615	0.28163	0.32119	0.26356	0.80364	0.68203	0.33478	0.40637	0.38522	0.09968	0.51593	0.35148	0.24998	0.10769	0.030158		0.39498	0.41603	0.37926	0.4378	0.28052	0.36	0.39099	0.21558	0.3716	0.60343	0.37644	1.1146	0.88613	0.31597
CORT	0.35528	0.25869	0.2416	0.25498	0.41865	0.62967	0.25708	0.46867	0.45524	0.348	0.56545	0.41747	0.33843	0.41789	0.61592	0.39498		0.26922	0.35277	0.36153	0.25595	0.28617	0.30917	0.26718	0.22908	0.48799	0.27139	0.58942	0.84452	0.27739
NLR	0.30487	0.21149	0.20954	0.20634	0.28884	0.36268	0.24312	0.40883	0.13808	0.26617	0.47453	0.27878	0.28759	0.29737	0.48581	0.41603	0.26922		0.2865	0.29781	0.20571	0.24006	0.26651	0.1995	0.2411	0.49426	0.24075	0.32059	0.80639	0.077576
HCT	0.35072	0.26675	0.27335	0.27899	0.40289	0.41136	0.30763	0.64317	0.38259	0.67377	0.78868	0.33671	0.36013	0.39237	0.76227	0.37926	0.35277	0.2865		0.16508	0.19502	0.45468	0.40029	0.26719	0.30239	0.67911	0.29805	0.40678	0.82181	0.2941
HB	0.38896	0.26914	0.25921	0.30037	0.30593	0.48294	0.27367	0.53418	0.49453	0.4128	0.59121	0.32645	0.31558	0.35953	0.77031	0.4378	0.36153	0.29781	0.16508		0.15709	0.68482	0.41275	0.24914	0.28377	0.62747	0.30379	0.46416	0.72466	0.32732
ERY	0.28181	0.19256	0.20384	0.20469	0.29166	0.35185	0.22216	0.35523	0.25963	0.32904	0.54035	0.24984	0.24181	0.27044	0.60563	0.28052	0.25595	0.20571	0.19502	0.15709		0.19173	0.22426	0.19814	0.030916	0.045931	0.22137	0.48382	0.56084	0.22215
MCV	0.30178	0.22599	0.21876	0.21324	0.36665	0.37292	0.23577	0.4371	0.31351	0.35158	0.42475	0.31211	0.2791	0.31664	0.69962	0.36	0.28617	0.24006	0.45468	0.68482	0.19173		0.11075	0.18305	0.20921	0.31688	0.23252	0.3294	0.731	0.19654
MCH	0.34476	0.24724	0.27024	0.23706	0.37645	0.42207	0.24635	0.64639	0.33283	0.38962	0.5543	0.35066	0.28217	0.39439	0.84298	0.39099	0.30917	0.26651	0.40029	1.3423	0.22426	0.11075		0.23265	0.26616	0.3982	0.26676	0.43078	0.75892	0.26877
MCHC	0.21967	0.19933	0.20218	0.21022	0.2876	0.36392	0.22509	0.4089	0.28479	0.29792	0.36457	0.28446	0.23913	0.2667	0.65922	0.21558	0.26718	0.1995	0.26719	0.24914	0.19814	0.18305	0.23265		0.21536	0.29633	0.23205	0.35287	0.55462	0.16273
PLA	0.32156	0.19623	0.21435	0.20925	0.33972	0.68384	0.23855	0.4231	0.31706	0.32606	0.5617	0.341	0.27731	0.28625	0.65604	0.3716	0.22908	0.2411	0.30239	0.28377	0.030916	0.20921	0.26616	0.21536		0.35329	0.19855	0.38672	0.60165	0.23298
LEU	0.62983	0.35006	0.36131	0.32991	0.46024	0.51464	0.39578	0.72903	0.71577	0.68769	0.78142	0.57355	0.44853	0.41292	1.4626	0.60343	0.48799	0.49426	0.67911	0.62747	0.045931	0.31688	0.3982	0.29633	0.35329		0.32053	0.072228	2.1224	0.27153
EOS	0.31132	0.21215	0.21213	0.22415	0.30364	0.40669	0.2436	0.39953	0.31854	0.33472	0.53375	0.31902	0.24044	0.2787	0.7761	0.37644	0.27139	0.24075	0.29805	0.30379	0.22137	0.23252	0.26676	0.23205	0.19855	0.32053		0.30906	1.0605	0.21654
LYM	0.45456	0.33576	0.32639	0.37289	0.73872	0.5942	0.42552	0.5637	0.42951	0.58342	0.75203	0.54037	0.49346	0.47486	1.4251	1.1146	0.58942	0.32059	0.40678	0.46416	0.48382	0.3294	0.43078	0.35287	0.38672	0.072228	0.30906		1.0736	0.55359
MON	0.67042	0.63918	0.60907	0.55784	0.92387	0.99872	0.57511	2.0799	0.74119	1.0498	1.4411	1.0047	0.80545	0.72603	1.9699	0.88613	0.84452	0.80639	0.82181	0.72466	0.56084	0.731	0.75892	0.55462	0.60165	2.1224	1.0605	1.2288		0.55679
NEU	0.77914	0.21276	0.20582	0.2176	0.30731	0.34505	0.23699	0.43878	0.25576	0.30469	0.46921	0.3051	0.26769	0.28319	0.83232	0.31597	0.27739	0.077576	0.2941	0.32732	0.22215	0.19654	0.26877	0.16273	0.23298	0.27153	0.21654	0.55359	0.55679
