# Supplementary material for: Genetic parameters and associated genomic regions for global immunocompetence and other health-related traits in pigs
Source: Sci Rep. 2020 Oct 28;10:18462. doi: 10.1038/s41598-020-75417-7 (PMC7595139; doi:10.1038/s41598-020-75417-7)
Supplement: Supplementary file 4 — Supplementary Table S3. [file 41598_2020_75417_MOESM4_ESM.xlsx]

## Sheet: Hoja1
#Uploaded_variation	Location	Allele	Consequence	IMPACT	SYMBOL	Gene	Feature_type	Feature	BIOTYPE	EXON	INTRON	HGVSc	HGVSp	cDNA_position	CDS_position	Protein_position	Amino_acids	Codons	Existing_variation	DISTANCE	STRAND	FLAGS	SYMBOL_SOURCE	HGNC_ID	MANE	TSL	APPRIS	SIFT	CLIN_SIG	SOMATIC	PHENO
rs323856019	12:3245250-3245250	T	intergenic_variant	MODIFIER	-	-	-	-	-	-	-	-	-	-	-	-	-	-	rs323856019	-	-	-	-	-	-	-	-	-	-	-	-
rs81313411	13:69026479-69026479	A	intergenic_variant	MODIFIER	-	-	-	-	-	-	-	-	-	-	-	-	-	-	rs81313411	-	-	-	-	-	-	-	-	-	-	-	-
rs81446617	13:69338182-69338182	G	intergenic_variant	MODIFIER	-	-	-	-	-	-	-	-	-	-	-	-	-	-	rs81446617	-	-	-	-	-	-	-	-	-	-	-	-
rs81242242	13:69618284-69618284	C	intron_variant	MODIFIER	FGD5	ENSSSCG00000011598	Transcript	ENSSSCT00000012695.4	protein_coding	-	14/20	-	-	-	-	-	-	-	rs81242242	-	-1	-	HGNC	HGNC:19117	-	-	-	-	-	-	-
rs81222920	13:69940516-69940516	C	intergenic_variant	MODIFIER	-	-	-	-	-	-	-	-	-	-	-	-	-	-	rs81222920	-	-	-	-	-	-	-	-	-	-	-	-
rs81343745	13:70695694-70695694	C	intron_variant,non_coding_transcript_variant	MODIFIER	-	ENSSSCG00000042945	Transcript	ENSSSCT00000076879.1	lncRNA	-	2/2	-	-	-	-	-	-	-	rs81343745	-	-1	-	-	-	-	-	-	-	-	-	-
rs81328200	13:70707109-70707109	C	intron_variant,non_coding_transcript_variant	MODIFIER	-	ENSSSCG00000042945	Transcript	ENSSSCT00000076879.1	lncRNA	-	2/2	-	-	-	-	-	-	-	rs81328200	-	-1	-	-	-	-	-	-	-	-	-	-
rs81270251	13:71959148-71959148	T	intergenic_variant	MODIFIER	-	-	-	-	-	-	-	-	-	-	-	-	-	-	rs81270251	-	-	-	-	-	-	-	-	-	-	-	-
rs343667976	14:123886692-123886692	T	intergenic_variant	MODIFIER	-	-	-	-	-	-	-	-	-	-	-	-	-	-	rs343667976	-	-	-	-	-	-	-	-	-	-	-	-
rs80924885	17:52465466-52465466	A	intergenic_variant	MODIFIER	-	-	-	-	-	-	-	-	-	-	-	-	-	-	rs80924885	-	-	-	-	-	-	-	-	-	-	-	-
rs80899023	17:52490327-52490327	C	intergenic_variant	MODIFIER	-	-	-	-	-	-	-	-	-	-	-	-	-	-	rs80899023	-	-	-	-	-	-	-	-	-	-	-	-
rs80803525	17:52511843-52511843	C	intergenic_variant	MODIFIER	-	-	-	-	-	-	-	-	-	-	-	-	-	-	rs80803525	-	-	-	-	-	-	-	-	-	-	-	-
rs319560097	4:8392664-8392664	T	downstream_gene_variant	MODIFIER	PHF20L1	ENSSSCG00000005950	Transcript	ENSSSCT00000006533.4	protein_coding	-	-	-	-	-	-	-	-	-	rs319560097	2233	-1	-	HGNC	HGNC:24280	-	-	-	-	-	-	-
rs319560097	4:8392664-8392664	T	downstream_gene_variant	MODIFIER	PHF20L1	ENSSSCG00000005950	Transcript	ENSSSCT00000051386.2	protein_coding	-	-	-	-	-	-	-	-	-	rs319560097	2233	-1	-	HGNC	HGNC:24280	-	-	-	-	-	-	-
rs319560097	4:8392664-8392664	T	downstream_gene_variant	MODIFIER	PHF20L1	ENSSSCG00000005950	Transcript	ENSSSCT00000065912.2	protein_coding	-	-	-	-	-	-	-	-	-	rs319560097	2197	-1	-	HGNC	HGNC:24280	-	-	-	-	-	-	-
rs319560097	4:8392664-8392664	T	downstream_gene_variant	MODIFIER	PHF20L1	ENSSSCG00000005950	Transcript	ENSSSCT00000074662.1	protein_coding	-	-	-	-	-	-	-	-	-	rs319560097	2233	-1	-	HGNC	HGNC:24280	-	-	-	-	-	-	-
rs81233340	4:90535929-90535929	G	intron_variant	MODIFIER	SLAMF9	ENSSSCG00000006400	Transcript	ENSSSCT00000007013.5	protein_coding	-	1/3	-	-	-	-	-	-	-	rs81233340	-	1	-	HGNC	SLAMF9	-	-	-	-	-	-	-
rs81382318	4:90598142-90598142	A	intron_variant	MODIFIER	CFAP45	ENSSSCG00000006394	Transcript	ENSSSCT00000007007.3	protein_coding	-	1/11	-	-	-	-	-	-	-	rs81382318	-	1	-	HGNC	CFAP45	-	-	-	-	-	-	-
rs81382318	4:90598142-90598142	A	intron_variant	MODIFIER	CFAP45	ENSSSCG00000006394	Transcript	ENSSSCT00000049942.2	protein_coding	-	1/10	-	-	-	-	-	-	-	rs81382318	-	1	-	HGNC	CFAP45	-	-	-	-	-	-	-
rs81285109	4:90736666-90736666	G	intron_variant	MODIFIER	CRP	ENSSSCG00000006403	Transcript	ENSSSCT00000083957.1	protein_coding	-	2/3	-	-	-	-	-	-	-	rs81285109	-	1	-	EntrezGene	-	-	-	-	-	-	-	-
rs80958253	4:90804626-90804626	C	3_prime_UTR_variant	MODIFIER	CRP	ENSSSCG00000006403	Transcript	ENSSSCT00000007016.4	protein_coding	2/2	-	-	-	5344	-	-	-	-	rs80958253	-	1	-	EntrezGene	-	-	-	-	-	-	-	-
rs80958253	4:90804626-90804626	C	downstream_gene_variant	MODIFIER	CRP	ENSSSCG00000006403	Transcript	ENSSSCT00000054270.2	protein_coding	-	-	-	-	-	-	-	-	-	rs80958253	823	1	-	EntrezGene	-	-	-	-	-	-	-	-
rs80958253	4:90804626-90804626	C	downstream_gene_variant	MODIFIER	CRP	ENSSSCG00000006403	Transcript	ENSSSCT00000072472.1	protein_coding	-	-	-	-	-	-	-	-	-	rs80958253	3580	1	-	EntrezGene	-	-	-	-	-	-	-	-
rs80958253	4:90804626-90804626	C	upstream_gene_variant	MODIFIER	-	ENSSSCG00000049824	Transcript	ENSSSCT00000076357.1	lncRNA	-	-	-	-	-	-	-	-	-	rs80958253	977	1	-	-	-	-	-	-	-	-	-	-
rs80958253	4:90804626-90804626	C	downstream_gene_variant	MODIFIER	CRP	ENSSSCG00000006403	Transcript	ENSSSCT00000076706.1	protein_coding	-	-	-	-	-	-	-	-	-	rs80958253	4575	1	-	EntrezGene	-	-	-	-	-	-	-	-
rs80958253	4:90804626-90804626	C	downstream_gene_variant	MODIFIER	CRP	ENSSSCG00000006403	Transcript	ENSSSCT00000085437.1	protein_coding	-	-	-	-	-	-	-	-	-	rs80958253	4575	1	-	EntrezGene	-	-	-	-	-	-	-	-
rs80958253	4:90804626-90804626	C	downstream_gene_variant	MODIFIER	CRP	ENSSSCG00000006403	Transcript	ENSSSCT00000090287.1	protein_coding	-	-	-	-	-	-	-	-	-	rs80958253	3606	1	-	EntrezGene	-	-	-	-	-	-	-	-
rs335829774	4:90876689-90876689	C	intergenic_variant	MODIFIER	-	-	-	-	-	-	-	-	-	-	-	-	-	-	rs335829774	-	-	-	-	-	-	-	-	-	-	-	-
rs344256862	4:90963268-90963268	C	intergenic_variant	MODIFIER	-	-	-	-	-	-	-	-	-	-	-	-	-	-	rs344256862	-	-	-	-	-	-	-	-	-	-	-	-
rs80804105	4:90990818-90990818	C	non_coding_transcript_exon_variant	MODIFIER	-	ENSSSCG00000051149	Transcript	ENSSSCT00000074748.1	lncRNA	2/2	-	-	-	2917	-	-	-	-	rs80804105	-	-1	-	-	-	-	-	-	-	-	-	-
rs80850700	4:91014414-91014414	G	downstream_gene_variant	MODIFIER	OR10J1	ENSSSCG00000024008	Transcript	ENSSSCT00000025653.3	protein_coding	-	-	-	-	-	-	-	-	-	rs80850700	1133	-1	-	HGNC	OR10J1	-	-	-	-	-	-	-
rs318907758	4:91235263-91235263	C	intron_variant	MODIFIER	CADM3	ENSSSCG00000006415	Transcript	ENSSSCT00000007028.4	protein_coding	-	4/8	-	-	-	-	-	-	-	rs318907758	-	-1	-	HGNC	CADM3	-	-	-	-	-	-	-
rs318907758	4:91235263-91235263	C	intron_variant	MODIFIER	CADM3	ENSSSCG00000006415	Transcript	ENSSSCT00000042275.2	protein_coding	-	6/9	-	-	-	-	-	-	-	rs318907758	-	-1	-	HGNC	CADM3	-	-	-	-	-	-	-
rs318907758	4:91235263-91235263	C	intron_variant	MODIFIER	CADM3	ENSSSCG00000006415	Transcript	ENSSSCT00000053737.2	protein_coding	-	5/9	-	-	-	-	-	-	-	rs318907758	-	-1	-	HGNC	CADM3	-	-	-	-	-	-	-
rs318907758	4:91235263-91235263	C	intron_variant	MODIFIER	CADM3	ENSSSCG00000006415	Transcript	ENSSSCT00000079356.1	protein_coding	-	5/7	-	-	-	-	-	-	-	rs318907758	-	-1	-	HGNC	CADM3	-	-	-	-	-	-	-
rs80797665	4:91262919-91262919	C	upstream_gene_variant	MODIFIER	CADM3	ENSSSCG00000006415	Transcript	ENSSSCT00000042275.2	protein_coding	-	-	-	-	-	-	-	-	-	rs80797665	2821	-1	-	HGNC	CADM3	-	-	-	-	-	-	-
rs80797665	4:91262919-91262919	C	upstream_gene_variant	MODIFIER	CADM3	ENSSSCG00000006415	Transcript	ENSSSCT00000053737.2	protein_coding	-	-	-	-	-	-	-	-	-	rs80797665	2821	-1	-	HGNC	CADM3	-	-	-	-	-	-	-
rs80797665	4:91262919-91262919	C	upstream_gene_variant	MODIFIER	CADM3	ENSSSCG00000006415	Transcript	ENSSSCT00000079356.1	protein_coding	-	-	-	-	-	-	-	-	-	rs80797665	2821	-1	-	HGNC	CADM3	-	-	-	-	-	-	-
rs81285171	6:17114157-17114157	A	intron_variant	MODIFIER	WWP2	ENSSSCG00000022609	Transcript	ENSSSCT00000025575.3	protein_coding	-	8/23	-	-	-	-	-	-	-	rs81285171	-	-1	-	HGNC	HGNC:16804	-	-	-	-	-	-	-
rs81285171	6:17114157-17114157	A	intron_variant	MODIFIER	WWP2	ENSSSCG00000022609	Transcript	ENSSSCT00000032019.3	protein_coding	-	8/24	-	-	-	-	-	-	-	rs81285171	-	-1	-	HGNC	HGNC:16804	-	-	-	-	-	-	-
rs81285171	6:17114157-17114157	A	intron_variant	MODIFIER	WWP2	ENSSSCG00000022609	Transcript	ENSSSCT00000049092.2	protein_coding	-	8/20	-	-	-	-	-	-	-	rs81285171	-	-1	-	HGNC	HGNC:16804	-	-	-	-	-	-	-
rs81285171	6:17114157-17114157	A	intron_variant	MODIFIER	WWP2	ENSSSCG00000022609	Transcript	ENSSSCT00000059644.2	protein_coding	-	8/25	-	-	-	-	-	-	-	rs81285171	-	-1	-	HGNC	HGNC:16804	-	-	-	-	-	-	-
rs81285171	6:17114157-17114157	A	intron_variant	MODIFIER	WWP2	ENSSSCG00000022609	Transcript	ENSSSCT00000074246.1	protein_coding	-	9/9	-	-	-	-	-	-	-	rs81285171	-	-1	-	HGNC	HGNC:16804	-	-	-	-	-	-	-
rs338661853	6:17176861-17176861	A	intron_variant	MODIFIER	WWP2	ENSSSCG00000022609	Transcript	ENSSSCT00000025575.3	protein_coding	-	4/23	-	-	-	-	-	-	-	rs338661853	-	-1	-	HGNC	HGNC:16804	-	-	-	-	-	-	-
rs338661853	6:17176861-17176861	A	intron_variant	MODIFIER	WWP2	ENSSSCG00000022609	Transcript	ENSSSCT00000032019.3	protein_coding	-	4/24	-	-	-	-	-	-	-	rs338661853	-	-1	-	HGNC	HGNC:16804	-	-	-	-	-	-	-
rs338661853	6:17176861-17176861	A	intron_variant	MODIFIER	WWP2	ENSSSCG00000022609	Transcript	ENSSSCT00000049092.2	protein_coding	-	4/20	-	-	-	-	-	-	-	rs338661853	-	-1	-	HGNC	HGNC:16804	-	-	-	-	-	-	-
rs338661853	6:17176861-17176861	A	intron_variant	MODIFIER	WWP2	ENSSSCG00000022609	Transcript	ENSSSCT00000059644.2	protein_coding	-	4/25	-	-	-	-	-	-	-	rs338661853	-	-1	-	HGNC	HGNC:16804	-	-	-	-	-	-	-
rs338661853	6:17176861-17176861	A	intron_variant	MODIFIER	WWP2	ENSSSCG00000022609	Transcript	ENSSSCT00000074246.1	protein_coding	-	5/9	-	-	-	-	-	-	-	rs338661853	-	-1	-	HGNC	HGNC:16804	-	-	-	-	-	-	-
rs345618621	6:164849343-164849343	C	intron_variant	MODIFIER	ATPAF1	ENSSSCG00000038657	Transcript	ENSSSCT00000062258.2	protein_coding	-	6/7	-	-	-	-	-	-	-	rs345618621	-	1	-	HGNC	HGNC:18803	-	-	-	-	-	-	-
rs345618621	6:164849343-164849343	C	intron_variant	MODIFIER	ATPAF1	ENSSSCG00000038657	Transcript	ENSSSCT00000067857.1	protein_coding	-	7/9	-	-	-	-	-	-	-	rs345618621	-	1	-	HGNC	HGNC:18803	-	-	-	-	-	-	-
rs345618621	6:164849343-164849343	C	intron_variant	MODIFIER	ATPAF1	ENSSSCG00000038657	Transcript	ENSSSCT00000089645.1	protein_coding	-	6/6	-	-	-	-	-	-	-	rs345618621	-	1	-	HGNC	HGNC:18803	-	-	-	-	-	-	-
rs337342873	6:165001280-165001280	T	intergenic_variant	MODIFIER	-	-	-	-	-	-	-	-	-	-	-	-	-	-	rs337342873	-	-	-	-	-	-	-	-	-	-	-	-
rs81311113	6:165030056-165030056	T	intergenic_variant	MODIFIER	-	-	-	-	-	-	-	-	-	-	-	-	-	-	rs81311113	-	-	-	-	-	-	-	-	-	-	-	-
rs323656844	6:165090249-165090249	A	downstream_gene_variant	MODIFIER	NSUN4	ENSSSCG00000038280	Transcript	ENSSSCT00000049678.2	protein_coding	-	-	-	-	-	-	-	-	-	rs323656844	3749	-1	-	HGNC	HGNC:31802	-	-	-	-	-	-	-
rs80904079	6:165340653-165340653	G	intron_variant	MODIFIER	-	ENSSSCG00000003909	Transcript	ENSSSCT00000004324.4	protein_coding	-	1/9	-	-	-	-	-	-	-	rs80904079	-	1	-	-	-	-	-	-	-	-	-	-
rs80904079	6:165340653-165340653	G	intron_variant	MODIFIER	-	ENSSSCG00000003909	Transcript	ENSSSCT00000062846.2	protein_coding	-	2/11	-	-	-	-	-	-	-	rs80904079	-	1	-	-	-	-	-	-	-	-	-	-
rs80904079	6:165340653-165340653	G	intron_variant	MODIFIER	-	ENSSSCG00000003909	Transcript	ENSSSCT00000070344.1	protein_coding	-	1/9	-	-	-	-	-	-	-	rs80904079	-	1	-	-	-	-	-	-	-	-	-	-
rs80904079	6:165340653-165340653	G	intron_variant	MODIFIER	-	ENSSSCG00000003909	Transcript	ENSSSCT00000084193.1	protein_coding	-	1/10	-	-	-	-	-	-	-	rs80904079	-	1	-	-	-	-	-	-	-	-	-	-
rs321881980	6:165377009-165377009	G	intron_variant	MODIFIER	-	ENSSSCG00000003909	Transcript	ENSSSCT00000004324.4	protein_coding	-	5/9	-	-	-	-	-	-	-	rs321881980	-	1	-	-	-	-	-	-	-	-	-	-
rs321881980	6:165377009-165377009	G	intron_variant	MODIFIER	-	ENSSSCG00000003909	Transcript	ENSSSCT00000062846.2	protein_coding	-	6/11	-	-	-	-	-	-	-	rs321881980	-	1	-	-	-	-	-	-	-	-	-	-
rs321881980	6:165377009-165377009	G	intron_variant	MODIFIER	-	ENSSSCG00000003909	Transcript	ENSSSCT00000070344.1	protein_coding	-	5/9	-	-	-	-	-	-	-	rs321881980	-	1	-	-	-	-	-	-	-	-	-	-
rs321881980	6:165377009-165377009	G	intron_variant	MODIFIER	-	ENSSSCG00000003909	Transcript	ENSSSCT00000084193.1	protein_coding	-	5/10	-	-	-	-	-	-	-	rs321881980	-	1	-	-	-	-	-	-	-	-	-	-
rs81394065	6:165443444-165443444	T	intron_variant	MODIFIER	MAST2	ENSSSCG00000003913	Transcript	ENSSSCT00000004328.4	protein_coding	-	6/32	-	-	-	-	-	-	-	rs81394065	-	-1	-	HGNC	HGNC:19035	-	-	-	-	-	-	-
rs81394065	6:165443444-165443444	T	intron_variant	MODIFIER	MAST2	ENSSSCG00000003913	Transcript	ENSSSCT00000068068.1	protein_coding	-	2/24	-	-	-	-	-	-	-	rs81394065	-	-1	-	HGNC	HGNC:19035	-	-	-	-	-	-	-
rs81394065	6:165443444-165443444	T	intron_variant	MODIFIER	MAST2	ENSSSCG00000003913	Transcript	ENSSSCT00000072265.1	protein_coding	-	2/25	-	-	-	-	-	-	-	rs81394065	-	-1	-	HGNC	HGNC:19035	-	-	-	-	-	-	-
rs81394075	6:165657661-165657661	A	intergenic_variant	MODIFIER	-	-	-	-	-	-	-	-	-	-	-	-	-	-	rs81394075	-	-	-	-	-	-	-	-	-	-	-	-
rs81312668	6:165751428-165751428	G	intron_variant	MODIFIER	GPBP1L1	ENSSSCG00000028097	Transcript	ENSSSCT00000037351.2	protein_coding	-	15/19	-	-	-	-	-	-	-	rs81312668	-	1	-	HGNC	HGNC:28843	-	-	-	-	-	-	-
rs81331384	6:165775534-165775534	A	intron_variant	MODIFIER	NASP	ENSSSCG00000029573	Transcript	ENSSSCT00000022777.3	protein_coding	-	15/15	-	-	-	-	-	-	-	rs81331384	-	-1	-	HGNC	HGNC:7644	-	-	-	-	-	-	-
rs81331384	6:165775534-165775534	A	downstream_gene_variant	MODIFIER	-	ENSSSCG00000021448	Transcript	ENSSSCT00000027507.3	protein_coding	-	-	-	-	-	-	-	-	-	rs81331384	2996	1	-	-	-	-	-	-	-	-	-	-
rs81331384	6:165775534-165775534	A	intron_variant	MODIFIER	NASP	ENSSSCG00000029573	Transcript	ENSSSCT00000039080.2	protein_coding	-	13/13	-	-	-	-	-	-	-	rs81331384	-	-1	-	HGNC	HGNC:7644	-	-	-	-	-	-	-
rs81331384	6:165775534-165775534	A	upstream_gene_variant	MODIFIER	-	ENSSSCG00000035907	Transcript	ENSSSCT00000049647.2	protein_coding	-	-	-	-	-	-	-	-	-	rs81331384	219	1	-	-	-	-	-	-	-	-	-	-
rs81331384	6:165775534-165775534	A	intron_variant	MODIFIER	NASP	ENSSSCG00000029573	Transcript	ENSSSCT00000054105.2	protein_coding	-	14/14	-	-	-	-	-	-	-	rs81331384	-	-1	-	HGNC	HGNC:7644	-	-	-	-	-	-	-
rs81331384	6:165775534-165775534	A	3_prime_UTR_variant	MODIFIER	NASP	ENSSSCG00000029573	Transcript	ENSSSCT00000060447.2	protein_coding	13/13	-	-	-	2486	-	-	-	-	rs81331384	-	-1	-	HGNC	HGNC:7644	-	-	-	-	-	-	-
rs81331384	6:165775534-165775534	A	intron_variant	MODIFIER	NASP	ENSSSCG00000029573	Transcript	ENSSSCT00000069966.1	protein_coding	-	14/14	-	-	-	-	-	-	-	rs81331384	-	-1	-	HGNC	HGNC:7644	-	-	-	-	-	-	-
rs81331384	6:165775534-165775534	A	intron_variant	MODIFIER	NASP	ENSSSCG00000029573	Transcript	ENSSSCT00000077698.1	protein_coding	-	13/13	-	-	-	-	-	-	-	rs81331384	-	-1	-	HGNC	HGNC:7644	-	-	-	-	-	-	-
rs81331384	6:165775534-165775534	A	intron_variant	MODIFIER	NASP	ENSSSCG00000029573	Transcript	ENSSSCT00000078444.1	protein_coding	-	13/13	-	-	-	-	-	-	-	rs81331384	-	-1	-	HGNC	HGNC:7644	-	-	-	-	-	-	-
rs81331384	6:165775534-165775534	A	3_prime_UTR_variant	MODIFIER	NASP	ENSSSCG00000029573	Transcript	ENSSSCT00000079319.1	protein_coding	12/12	-	-	-	2288	-	-	-	-	rs81331384	-	-1	-	HGNC	HGNC:7644	-	-	-	-	-	-	-
rs81331384	6:165775534-165775534	A	intron_variant	MODIFIER	NASP	ENSSSCG00000029573	Transcript	ENSSSCT00000084116.1	protein_coding	-	14/14	-	-	-	-	-	-	-	rs81331384	-	-1	-	HGNC	HGNC:7644	-	-	-	-	-	-	-
rs340596971	X:33507925-33507925	T	intron_variant	MODIFIER	LANCL3	ENSSSCG00000037269	Transcript	ENSSSCT00000062998.2	protein_coding	-	1/4	-	-	-	-	-	-	-	rs340596971	-	1	-	HGNC	HGNC:24767	-	-	-	-	-	-	-
rs342772739	X:33523128-33523128	A	intron_variant	MODIFIER	LANCL3	ENSSSCG00000037269	Transcript	ENSSSCT00000062998.2	protein_coding	-	3/4	-	-	-	-	-	-	-	rs342772739	-	1	-	HGNC	HGNC:24767	-	-	-	-	-	-	-
rs331434419	X:33625247-33625247	T	intergenic_variant	MODIFIER	-	-	-	-	-	-	-	-	-	-	-	-	-	-	rs331434419	-	-	-	-	-	-	-	-	-	-	-	-
rs319345134	X:33633470-33633470	A	intergenic_variant	MODIFIER	-	-	-	-	-	-	-	-	-	-	-	-	-	-	rs319345134	-	-	-	-	-	-	-	-	-	-	-	-
rs338964871	X:33636654-33636654	T	intergenic_variant	MODIFIER	-	-	-	-	-	-	-	-	-	-	-	-	-	-	rs338964871	-	-	-	-	-	-	-	-	-	-	-	-
