# Supplementary material for: Genetic parameters and associated genomic regions for global immunocompetence and other health-related traits in pigs
Source: Sci Rep. 2020 Oct 28;10:18462. doi: 10.1038/s41598-020-75417-7 (PMC7595139; doi:10.1038/s41598-020-75417-7)
Supplement: Supplementary file 5 — Supplementary Table S4. [file 41598_2020_75417_MOESM5_ESM.xlsx]

## Sheet: Hoja1
GOID	GOTerm	Ontology Source	Term PValue	Term PValue Corrected with Bonferroni step down	Group PValue	Group PValue Corrected with Bonferroni step down	GOLevels	GOGroups	% Associated Genes	Nr. Genes	Associated Genes Found
GO:0002456	T cell mediated immunity	GO_ImmuneSystemProcess-EBI-UniProt-GOA-ACAP-ARAP_13.05.2020_00h00	0.0927057	0.834351	0.0927057	0.463528	[4]	Group0	4.46429	5	[CD1D, CD8A, CTSH, IL31RA, ZBTB1]
GO:0048538	thymus development	GO_ImmuneSystemProcess-EBI-UniProt-GOA-ACAP-ARAP_13.05.2020_00h00	0.0965118	0.772094	0.0965118	0.386047	[3]	Group1	5.88235	3	[CRKL, MAPK1, ZBTB1]
GO:1901532	regulation of hematopoietic progenitor cell differentiation	GO_ImmuneSystemProcess-EBI-UniProt-GOA-ACAP-ARAP_13.05.2020_00h00	0.136017	0.680085	0.136017	0.272034	[3, 5]	Group2	4.34783	4	[KMT2A, LDB2, PUS7, ZBTB1]
GO:1903707	negative regulation of hemopoiesis	GO_ImmuneSystemProcess-EBI-UniProt-GOA-ACAP-ARAP_13.05.2020_00h00	0.00657258	0.197177	0.0013352	0.00934637	[2, 3, 4, 5]	Group6	5.66038	9	[H4-16, LDB2, MEIS1, NFKBID, PTPN2, RC3H1, TCTA, TLR4, ZBTB16]
GO:0045058	T cell selection	GO_ImmuneSystemProcess-EBI-UniProt-GOA-ACAP-ARAP_13.05.2020_00h00	0.0965118	0.772094	0.0013352	0.00934637	[1, 5, 7]	Group6	5.88235	3	[CD1D, PTPN2, ZAP70]
GO:1902106	negative regulation of leukocyte differentiation	GO_ImmuneSystemProcess-EBI-UniProt-GOA-ACAP-ARAP_13.05.2020_00h00	0.0747955	0.972342	0.0013352	0.00934637	[3, 4, 5, 6]	Group6	4.7619	5	[NFKBID, PTPN2, RC3H1, TCTA, TLR4]
GO:0030217	T cell differentiation	GO_ImmuneSystemProcess-EBI-UniProt-GOA-ACAP-ARAP_13.05.2020_00h00	0.0264998	0.582995	0.0013352	0.00934637	[4, 6]	Group6	4.18251	11	[CD1D, CD8A, LEP, NFKBID, PTPN2, RC3H1, RUNX2, TCIRG1, ZAP70, ZBTB1, ZBTB16]
GO:0046634	regulation of alpha-beta T cell activation	GO_ImmuneSystemProcess-EBI-UniProt-GOA-ACAP-ARAP_13.05.2020_00h00	0.168524	0.505572	0.0013352	0.00934637	[5]	Group6	4	4	[NFKBID, RC3H1, ZAP70, ZBTB16]
GO:0045620	negative regulation of lymphocyte differentiation	GO_ImmuneSystemProcess-EBI-UniProt-GOA-ACAP-ARAP_13.05.2020_00h00	0.114529	0.687175	0.0013352	0.00934637	[4, 5, 6, 7]	Group6	5.45455	3	[NFKBID, PTPN2, RC3H1]
GO:0046635	positive regulation of alpha-beta T cell activation	GO_ImmuneSystemProcess-EBI-UniProt-GOA-ACAP-ARAP_13.05.2020_00h00	0.169724	0.339448	0.0013352	0.00934637	[5, 6]	Group6	4.54545	3	[NFKBID, ZAP70, ZBTB16]
GO:0050854	regulation of antigen receptor-mediated signaling pathway	GO_ImmuneSystemProcess-EBI-UniProt-GOA-ACAP-ARAP_13.05.2020_00h00	0.0578827	0.984006	0.0013352	0.00934637	[3, 5, 7, 8]	Group6	5.88235	4	[PAX5, PTPN2, RAB29, RC3H1]
GO:0033077	T cell differentiation in thymus	GO_ImmuneSystemProcess-EBI-UniProt-GOA-ACAP-ARAP_13.05.2020_00h00	0.0897065	0.897065	0.0013352	0.00934637	[5, 7]	Group6	5.06329	4	[NFKBID, PTPN2, ZAP70, ZBTB1]
GO:0045581	negative regulation of T cell differentiation	GO_ImmuneSystemProcess-EBI-UniProt-GOA-ACAP-ARAP_13.05.2020_00h00	0.0758367	0.910041	0.0013352	0.00934637	[5, 6, 7, 8]	Group6	6.52174	3	[NFKBID, PTPN2, RC3H1]
GO:0045582	positive regulation of T cell differentiation	GO_ImmuneSystemProcess-EBI-UniProt-GOA-ACAP-ARAP_13.05.2020_00h00	0.139928	0.559711	0.0013352	0.00934637	[5, 6, 7, 8]	Group6	4.30108	4	[NFKBID, ZAP70, ZBTB1, ZBTB16]
GO:0050856	regulation of T cell receptor signaling pathway	GO_ImmuneSystemProcess-EBI-UniProt-GOA-ACAP-ARAP_13.05.2020_00h00	0.0681901	1	0.0013352	0.00934637	[4, 6, 8, 9]	Group6	6.81818	3	[PTPN2, RAB29, RC3H1]
GO:0046637	regulation of alpha-beta T cell differentiation	GO_ImmuneSystemProcess-EBI-UniProt-GOA-ACAP-ARAP_13.05.2020_00h00	0.050476	0.959044	0.0013352	0.00934637	[6, 8]	Group6	6.15385	4	[NFKBID, RC3H1, ZAP70, ZBTB16]
GO:0046638	positive regulation of alpha-beta T cell differentiation	GO_ImmuneSystemProcess-EBI-UniProt-GOA-ACAP-ARAP_13.05.2020_00h00	0.0797973	0.87777	0.0013352	0.00934637	[6, 7, 8, 9]	Group6	6.38298	3	[NFKBID, ZAP70, ZBTB16]
